# Supplementary material for: 2,2′-Bis(all­yloxy)-1,1′-binaphth­yl
Source: Acta Crystallogr Sect E Struct Rep Online. 2009 Apr 30;65(Pt 5):o1179. doi: 10.1107/S1600536809015815 (PMC2977843; doi:10.1107/S1600536809015815)
Supplement: Supplementary file 2 [file e-65-o1179-Isup2.hkl]

# 
# h,k,l, Fc-squared, Fo-squared, sigma(Fo-squared) and status flag 
# 
data_I
_shelx_title ' 1 in I4(1)' 
_shelx_refln_list_code          4 
_shelx_F_calc_maximum      144.08 
_exptl_crystal_F_000       776.00 
_reflns_d_resolution_high  0.8113 
 
loop_ 
 _symmetry_equiv_pos_as_xyz 
 'x, y, z' 
 '-x+1/2, -y+1/2, z+1/2' 
 '-y, x+1/2, z+1/4' 
 'y+1/2, -x, z+3/4' 
 'x+1/2, y+1/2, z+1/2' 
 '-x+1, -y+1, z+1' 
 '-y+1/2, x+1, z+3/4' 
 'y+1, -x+1/2, z+5/4' 
 
_cell_length_a    11.7167 
_cell_length_b    11.7167 
_cell_length_c    14.5825 
_cell_angle_alpha  90.000 
_cell_angle_beta   90.000 
_cell_angle_gamma  90.000 
 
_shelx_F_squared_multiplier     1.000 
 
loop_ 
 _refln_index_h 
 _refln_index_k 
 _refln_index_l 
 _refln_F_squared_calc 
 _refln_F_squared_meas 
 _refln_F_squared_sigma 
 _refln_observed_status 
   1   1   0      372.61      371.87     25.21 o 
   0   2   0     2672.96     2786.82    104.34 o 
   2   2   0     5738.55     5664.79    211.98 o 
  -1   3   0     8080.28     8122.03    302.83 o 
   1   3   0     2728.80     2700.42     88.40 o 
   3   3   0        2.36        2.01      2.52 o 
  -2   4   0     2939.98     3110.17    118.57 o 
   0   4   0     2088.15     2057.75     78.22 o 
   2   4   0       84.96       74.96      4.28 o 
   4   4   0     1904.60     2101.31     70.05 o 
  -3   5   0     6666.34     7513.97    285.16 o 
  -1   5   0      444.03      493.28     18.12 o 
   1   5   0      274.56      264.88     10.91 o 
   3   5   0       39.92       46.65      4.42 o 
   5   5   0      253.53      246.86     12.84 o 
  -4   6   0      255.62      219.45     20.28 o 
  -2   6   0      100.76       92.16      5.10 o 
   0   6   0      663.92      663.84     24.00 o 
   2   6   0      130.09      120.67      6.03 o 
   4   6   0      234.90      229.32     11.60 o 
   6   6   0      468.65      511.49     23.46 o 
  -5   7   0      127.85      136.03     17.49 o 
  -3   7   0      246.53      261.21     11.09 o 
  -1   7   0      464.79      469.64     18.35 o 
   1   7   0       20.13       18.73      4.24 o 
   3   7   0      195.63      206.16      8.90 o 
   5   7   0      350.19      318.68     12.56 o 
   7   7   0      186.31      204.97     13.37 o 
  -6   8   0      141.94      170.76     15.86 o 
  -4   8   0       34.39       25.27     11.21 o 
  -2   8   0       61.94       54.64      6.31 o 
   0   8   0       41.89       43.87      5.73 o 
   2   8   0        0.11        0.05      4.00 o 
   4   8   0       17.89       10.95      4.46 o 
   6   8   0       63.96       65.64      9.24 o 
   8   8   0        8.23       23.02      7.25 o 
  -7   9   0      181.08      167.86     17.18 o 
  -5   9   0      219.04      205.41     17.34 o 
  -3   9   0       47.43       57.26     28.98 o 
  -1   9   0      346.77      369.66     16.11 o 
   1   9   0      114.78      118.56     10.54 o 
   3   9   0      105.56      108.08      9.04 o 
   5   9   0        4.71        1.55      5.08 o 
   7   9   0        4.19        0.00      6.59 o 
   9   9   0        3.34        0.00     13.36 o 
  -8  10   0        0.67        0.00     15.40 o 
  -6  10   0      145.77      159.37     17.27 o 
  -4  10   0       65.22       43.44     18.74 o 
  -2  10   0       61.99       45.45     11.17 o 
   0  10   0        1.03        1.95      6.53 o 
   2  10   0       55.33       48.06      7.25 o 
   4  10   0     1825.63     1975.37     78.55 o 
   6  10   0        1.08        0.12      5.76 o 
   8  10   0       43.82       57.50     15.19 o 
  10  10   0        3.39        3.30     12.93 o 
  -9  11   0        1.21       32.75     18.96 o 
  -7  11   0       58.91       86.16     14.59 o 
  -5  11   0        2.79        3.01      8.68 o 
  -3  11   0       24.87       26.32      9.83 o 
  -1  11   0      105.07      102.99     11.14 o 
   1  11   0       72.08       68.65      7.83 o 
   3  11   0       97.26       95.38     11.44 o 
   5  11   0      452.18      488.14     25.17 o 
   7  11   0        0.07        4.47      9.89 o 
   9  11   0        0.90        0.00     10.18 o 
  -8  12   0        0.37        0.00     10.59 o 
  -6  12   0        5.76        0.00      9.75 o 
  -4  12   0       22.06       33.20     10.57 o 
  -2  12   0        0.18        0.00      6.59 o 
   0  12   0        0.04        0.03      6.97 o 
   2  12   0      126.92      110.00     11.91 o 
   4  12   0      386.83      385.38     19.02 o 
   6  12   0        2.72        8.27      8.58 o 
   8  12   0        7.58       11.34     12.07 o 
  -5  13   0        0.07        3.38     17.34 o 
  -3  13   0        0.52        3.22      8.83 o 
  -1  13   0        3.66        7.39      7.94 o 
   1  13   0        1.52        1.35      6.91 o 
   3  13   0      452.66      451.43     35.46 o 
   5  13   0        1.76        0.00     10.40 o 
  -2  14   0        3.62        2.75      7.96 o 
   0  14   0        1.10        0.00      7.46 o 
   2  14   0       15.51       12.81      9.88 o 
   0   1   1     8094.26     7818.70    226.12 o 
  -1   2   1    17973.51    17980.21    522.50 o 
   1   2   1     3330.58     3316.99     81.64 o 
  -2   3   1      731.40      751.66     25.96 o 
   0   3   1     6795.84     6787.68    166.38 o 
   2   3   1     1454.15     1401.80     38.00 o 
  -3   4   1     1498.23     1546.52     52.10 o 
  -1   4   1       61.52       74.48      5.33 o 
   1   4   1     2345.69     2308.51     53.86 o 
   3   4   1      376.85      358.09     11.10 o 
  -4   5   1      160.32      193.18     11.52 o 
  -2   5   1     1676.76     1780.50     42.11 o 
   0   5   1     1317.01     1234.02     31.61 o 
   2   5   1      174.83      159.89      5.51 o 
   4   5   1      233.92      242.10      9.03 o 
  -5   6   1      187.28      196.34      8.30 o 
  -3   6   1      124.21      130.40      5.74 o 
  -1   6   1      587.81      625.97     17.15 o 
   1   6   1      188.10      201.63      8.56 o 
   3   6   1      403.94      417.30     11.53 o 
   5   6   1      356.15      374.12     10.80 o 
  -6   7   1      568.50      564.34     18.20 o 
  -4   7   1       85.42       82.99      4.70 o 
  -2   7   1       43.70       54.35      3.40 o 
   0   7   1      694.02      658.22     18.21 o 
   2   7   1       55.05       51.90      3.59 o 
   4   7   1      280.08      271.39      7.79 o 
   6   7   1       66.94       67.62      7.42 o 
  -7   8   1      134.24      134.82      9.31 o 
  -5   8   1       16.38       19.13      5.54 o 
  -3   8   1       43.83       45.17      4.37 o 
  -1   8   1      805.41      780.59     20.37 o 
   1   8   1       13.76       12.61      3.27 o 
   3   8   1       33.70       29.10      4.63 o 
   5   8   1       66.05       60.48      4.55 o 
   7   8   1      148.50      162.22      8.49 o 
  -8   9   1        6.83        0.59      9.56 o 
  -6   9   1       56.06       51.56      7.96 o 
  -4   9   1       53.55       38.69      5.63 o 
  -2   9   1       64.88       76.88      5.68 o 
   0   9   1      203.03      200.42      9.93 o 
   2   9   1      195.39      197.93     10.29 o 
   4   9   1        7.08        4.02      3.55 o 
   6   9   1        0.60        0.00      3.93 o 
   8   9   1       16.07       10.12      6.88 o 
  -9  10   1       37.08       52.51     28.87 o 
  -7  10   1       32.38       29.50      7.56 o 
  -5  10   1      100.31       83.42     12.47 o 
  -3  10   1      174.91      175.25     14.36 o 
  -1  10   1      155.37      133.78      7.73 o 
   1  10   1      150.78      140.01      7.11 o 
   3  10   1      901.44      905.46     25.60 o 
   5  10   1       27.30       30.50      4.84 o 
   7  10   1       32.80       37.79      6.63 o 
   9  10   1        0.87        0.00      6.92 o 
  -8  11   1        1.76        1.06      7.15 o 
  -6  11   1       13.18       11.30      7.18 o 
  -4  11   1       20.57       24.59      7.04 o 
  -2  11   1      100.01       90.93      7.75 o 
   0  11   1      121.24      125.79     10.05 o 
   2  11   1      317.13      309.23     14.58 o 
   4  11   1      871.49      822.54     22.71 o 
   6  11   1      233.88      274.58     20.12 o 
   8  11   1       13.77        2.11      7.38 o 
  -7  12   1       35.15       28.98      8.73 o 
  -5  12   1       11.91       10.03      7.47 o 
  -3  12   1       25.84       24.23      7.11 o 
  -1  12   1        4.23        3.07      4.93 o 
   1  12   1      141.30      156.82     12.62 o 
   3  12   1      280.83      297.03     12.07 o 
   5  12   1      122.91      142.01      9.34 o 
   7  12   1       17.01        8.07      6.42 o 
  -6  13   1       27.51       37.65      9.27 o 
  -4  13   1        0.89        7.40      6.84 o 
  -2  13   1        4.60       10.52      5.55 o 
   0  13   1       25.56       34.36      6.34 o 
   2  13   1       17.05       26.63      5.91 o 
   4  13   1       89.52      109.04      8.58 o 
   6  13   1       27.65       16.86      7.44 o 
  -3  14   1        0.75        0.00      6.63 o 
  -1  14   1       16.71       12.36      5.95 o 
   1  14   1       20.31       17.19      6.48 o 
   3  14   1       35.04       27.42      6.99 o 
   1   1   2     2043.71     1970.63     49.19 o 
   0   2   2    20760.05    21236.36    523.17 o 
   2   2   2    15830.62    16051.92    521.55 o 
  -1   3   2    18674.24    18894.00    502.37 o 
   1   3   2      482.44      480.43     12.01 o 
   3   3   2     1161.22     1120.18     33.78 o 
  -2   4   2       92.41       93.10      5.34 o 
   0   4   2     7285.83     7364.55    160.02 o 
   2   4   2     1112.48     1097.50     26.37 o 
   4   4   2      807.28      853.28     26.56 o 
  -3   5   2      460.09      413.77     13.97 o 
  -1   5   2      282.94      280.53      9.67 o 
   1   5   2     1725.97     1721.63     40.72 o 
   3   5   2     1526.25     1472.05     37.64 o 
   5   5   2      557.79      602.25     19.88 o 
  -4   6   2       56.00       55.92      5.81 o 
  -2   6   2       98.14       88.01      4.06 o 
   0   6   2     1195.72     1357.70     34.95 o 
   2   6   2       70.00       70.38      5.31 o 
   4   6   2     1887.39     1961.79     49.99 o 
   6   6   2      109.41      115.55      8.76 o 
  -5   7   2       45.55       46.61      5.30 o 
  -3   7   2       25.43       32.95      3.29 o 
  -1   7   2      191.38      235.81     11.25 o 
   1   7   2      503.42      487.84     13.15 o 
   3   7   2       36.75       39.75      3.64 o 
   5   7   2       54.12       56.20      4.68 o 
   7   7   2       62.32       74.75      6.45 o 
  -6   8   2        8.89        0.00      5.67 o 
  -4   8   2       70.13       67.39      9.92 o 
  -2   8   2        9.59        4.06      3.69 o 
   0   8   2      129.06      132.17      6.52 o 
   2   8   2      163.89      154.37      7.07 o 
   4   8   2      428.85      410.88     11.37 o 
   6   8   2      149.35      149.80      7.21 o 
   8   8   2      123.75      123.79      9.11 o 
  -7   9   2       72.55       80.45      9.09 o 
  -5   9   2       68.48       67.10      6.93 o 
  -3   9   2       16.10       16.68      6.84 o 
  -1   9   2      105.20      103.77      7.08 o 
   1   9   2      274.76      263.39      9.76 o 
   3   9   2        1.16        0.00      4.24 o 
   5   9   2      226.16      219.28      8.70 o 
   7   9   2        3.02        4.04      5.06 o 
   9   9   2       35.78       39.40     12.47 o 
  -8  10   2       17.31       33.69      9.36 o 
  -6  10   2       89.58      105.03     10.46 o 
  -4  10   2       38.66       32.48      6.89 o 
  -2  10   2      131.04      114.10      7.23 o 
   0  10   2      219.72      221.37      9.58 o 
   2  10   2      510.09      502.34     14.81 o 
   4  10   2       83.17       68.38      5.71 o 
   6  10   2      153.60      167.53      9.04 o 
   8  10   2       17.11       30.30      7.37 o 
  10  10   2       41.54       55.21      9.93 o 
  -9  11   2        0.38       17.38     12.33 o 
  -7  11   2       66.14       69.52      9.72 o 
  -5  11   2       23.63       25.66      7.51 o 
  -3  11   2       56.76       55.54      7.30 o 
  -1  11   2        9.28       13.42      4.59 o 
   1  11   2      259.61      251.22     10.49 o 
   3  11   2      344.24      319.59     13.20 o 
   5  11   2      160.84      153.68      9.09 o 
   7  11   2       35.09       40.12      6.99 o 
   9  11   2        3.01        8.26      8.44 o 
  -6  12   2       24.86       39.57      8.52 o 
  -4  12   2       88.14       79.82      9.81 o 
  -2  12   2       25.90       35.66      7.29 o 
   0  12   2       46.09       41.34      7.34 o 
   2  12   2      130.57      126.27      9.34 o 
   4  12   2      102.74      104.88      8.93 o 
   6  12   2      176.19      205.27     11.08 o 
  -5  13   2       21.79       21.34      8.55 o 
  -3  13   2       33.95       44.27      8.65 o 
  -1  13   2        1.36        0.83      5.07 o 
   1  13   2       13.51        6.20      5.57 o 
   3  13   2       50.33       52.72      6.66 o 
   5  13   2       80.48       98.73      9.07 o 
  -2  14   2       12.14       22.86      7.15 o 
   0  14   2       24.45       30.23      6.83 o 
   2  14   2       53.94       59.25      7.74 o 
   0   1   3     1910.69     1827.26     49.33 o 
  -1   2   3     8984.60     9045.10    241.30 o 
   1   2   3     3622.34     3559.90     82.38 o 
  -2   3   3     5839.77     5814.27    170.38 o 
   0   3   3       96.77      107.41      4.02 o 
   2   3   3     4474.17     4554.83    112.42 o 
  -3   4   3      692.88      678.16     24.42 o 
  -1   4   3     2088.17     2062.97     48.62 o 
   1   4   3      128.56      124.32      4.49 o 
   3   4   3      240.08      237.45      8.59 o 
  -4   5   3      108.41      123.78      7.68 o 
  -2   5   3     1534.61     1470.92     44.95 o 
   0   5   3     1637.94     1699.08     37.95 o 
   2   5   3      665.02      668.85     16.92 o 
   4   5   3     1524.98     1494.70     41.36 o 
  -5   6   3       57.12       69.13      6.93 o 
  -3   6   3        6.32        4.22      3.37 o 
  -1   6   3     2714.38     2802.13     65.64 o 
   1   6   3     1193.48     1172.91     28.40 o 
   3   6   3      214.46      217.43      7.26 o 
   5   6   3      187.18      200.81      9.06 o 
  -6   7   3       18.43        9.60      5.62 o 
  -4   7   3        4.51        5.79      4.59 o 
  -2   7   3      283.31      265.33      9.10 o 
   0   7   3       88.02       91.55      5.29 o 
   2   7   3      359.97      380.64     11.79 o 
   4   7   3      579.85      563.99     15.45 o 
   6   7   3      112.89      135.27      9.72 o 
  -7   8   3       16.07       12.49      6.58 o 
  -5   8   3       27.40       19.52      7.12 o 
  -3   8   3       45.86       48.13      5.72 o 
  -1   8   3       51.51       56.54      6.09 o 
   1   8   3      323.25      310.29     10.52 o 
   3   8   3      396.48      382.81     12.39 o 
   5   8   3      461.58      459.32     13.55 o 
   7   8   3       47.26       50.63      5.58 o 
  -8   9   3      169.32      180.78     13.03 o 
  -6   9   3       30.99       40.12      9.81 o 
  -4   9   3       75.24       62.46      9.32 o 
  -2   9   3      161.75      154.71      8.50 o 
   0   9   3      828.89      750.95     23.33 o 
   2   9   3      529.05      535.87     16.43 o 
   4   9   3      348.56      371.12     12.73 o 
   6   9   3      226.27      225.13      9.83 o 
   8   9   3       46.15       51.28      8.56 o 
  -9  10   3       48.16       40.81     14.22 o 
  -7  10   3       25.43       31.88      7.91 o 
  -5  10   3       41.80       49.06      7.87 o 
  -3  10   3        6.29       12.94      5.40 o 
  -1  10   3      628.42      593.76     21.39 o 
   1  10   3      472.48      463.76     16.24 o 
   3  10   3       27.02       23.18      4.65 o 
   5  10   3      189.30      186.20      9.31 o 
   7  10   3       29.68       40.42      6.69 o 
   9  10   3       39.46       45.84     15.88 o 
  -8  11   3        1.70        7.43      7.61 o 
  -6  11   3       90.70      110.68     12.87 o 
  -4  11   3      112.38       96.37     10.79 o 
  -2  11   3       53.86       44.12      5.75 o 
   0  11   3      128.10      117.98      8.06 o 
   2  11   3       75.95       68.78      6.66 o 
   4  11   3       15.79       12.03      4.89 o 
   6  11   3       42.81       48.68      8.29 o 
   8  11   3       23.52       23.34      8.61 o 
  -7  12   3       72.11       85.16     10.82 o 
  -5  12   3       70.28       72.53      9.99 o 
  -3  12   3       86.98       58.25     11.56 o 
  -1  12   3       54.10       57.32      6.90 o 
   1  12   3        6.58        5.98      4.97 o 
   3  12   3       16.75       19.75      5.26 o 
   5  12   3       88.42       79.90      8.13 o 
   7  12   3       80.10       96.55      9.49 o 
  -4  13   3        1.41        0.00      6.64 o 
  -2  13   3       58.94       47.80      7.68 o 
   0  13   3        2.42        8.76      5.45 o 
   2  13   3       10.99       10.35      5.13 o 
   4  13   3        2.23        2.52      5.71 o 
  -1  14   3       55.73       64.13      7.88 o 
   1  14   3       20.37       15.94      6.22 o 
   0   0   4     9688.53     9805.47    648.73 o 
   1   1   4      647.35      656.97     15.20 o 
   0   2   4     1868.91     1856.17     46.69 o 
   2   2   4      495.11      492.22     15.77 o 
  -1   3   4     3060.84     3179.12     85.93 o 
   1   3   4      648.82      646.80     15.10 o 
   3   3   4     2584.46     2625.86     77.54 o 
  -2   4   4     4170.50     4191.36    123.74 o 
   0   4   4     3087.87     3244.95     75.63 o 
   2   4   4     2014.56     2204.43     51.85 o 
   4   4   4      766.65      771.83     24.46 o 
  -3   5   4     2307.49     2174.39     73.26 o 
  -1   5   4     3180.00     3265.70     76.57 o 
   1   5   4     1181.61     1289.33     31.03 o 
   3   5   4      641.50      718.30     19.58 o 
   5   5   4       22.04       27.80      3.84 o 
  -4   6   4       66.85       67.11      6.78 o 
  -2   6   4     1595.35     1438.37     40.41 o 
   0   6   4      145.92      156.54      5.21 o 
   2   6   4      641.40      610.25     15.91 o 
   4   6   4     1051.54     1020.30     27.24 o 
   6   6   4      259.46      265.41     13.32 o 
  -5   7   4        9.65        2.86      6.14 o 
  -3   7   4      232.84      213.05      8.96 o 
  -1   7   4        5.35        7.69      2.90 o 
   1   7   4      888.36      917.64     23.00 o 
   3   7   4       28.14       32.99      3.59 o 
   5   7   4      416.83      407.21     15.81 o 
   7   7   4      108.74      111.23     13.73 o 
  -6   8   4       32.41       36.58      6.79 o 
  -4   8   4       34.80       35.98      6.55 o 
  -2   8   4      385.45      357.49     14.41 o 
   0   8   4      845.41      749.92     22.95 o 
   2   8   4      845.24      815.23     22.71 o 
   4   8   4      482.65      482.80     14.02 o 
   6   8   4      236.14      243.97     11.79 o 
   8   8   4        0.28        0.00      6.95 o 
  -7   9   4       37.43       22.55      8.79 o 
  -5   9   4       46.88       46.59      7.47 o 
  -3   9   4      103.23       97.24      8.02 o 
  -1   9   4      346.91      325.29     18.76 o 
   1   9   4      126.57      110.57      8.05 o 
   3   9   4      151.66      155.92      7.81 o 
   5   9   4      165.90      181.01     10.19 o 
   7   9   4       52.00       42.16      6.33 o 
   9   9   4       10.94       26.45      8.88 o 
  -8  10   4       16.98        3.15      7.18 o 
  -6  10   4       95.23      104.25     10.08 o 
  -4  10   4      201.46      197.12     14.37 o 
  -2  10   4      229.78      215.23     11.43 o 
   0  10   4      345.19      337.76     13.19 o 
   2  10   4        0.24        0.97      4.24 o 
   4  10   4       11.19       15.95      4.65 o 
   6  10   4       55.52       68.71      7.31 o 
   8  10   4       84.74       85.43     18.15 o 
  -7  11   4       65.35       76.34     10.14 o 
  -5  11   4      137.08      155.98     14.93 o 
  -3  11   4       25.59       21.98      6.28 o 
  -1  11   4       12.74        7.48      4.77 o 
   1  11   4       10.92       22.35      5.29 o 
   3  11   4        0.28        0.00      4.72 o 
   5  11   4        8.56        2.43      5.34 o 
   7  11   4       62.23       77.41     10.80 o 
  -6  12   4       39.53       39.75      8.79 o 
  -4  12   4      102.16       99.79     11.03 o 
  -2  12   4       37.29       31.65      7.39 o 
   0  12   4       72.57       75.11      7.93 o 
   2  12   4        3.67        4.75      4.78 o 
   4  12   4        0.26        5.25      6.26 o 
   6  12   4       31.26       26.42      6.68 o 
  -5  13   4        2.62        0.00     12.97 o 
  -3  13   4        6.01       10.06      6.79 o 
  -1  13   4       41.54       54.62      7.46 o 
   1  13   4        5.25        9.32      5.26 o 
   3  13   4        0.29        0.00      5.57 o 
   5  13   4       23.20       28.13      7.23 o 
   0  14   4        4.60        2.36      6.41 o 
   0   1   5      125.61      111.88      4.27 o 
  -1   2   5       29.19       31.33      2.48 o 
   1   2   5      105.69      130.39      4.66 o 
  -2   3   5      193.21      195.69      6.69 o 
   0   3   5      433.60      415.24     11.85 o 
   2   3   5     2040.11     2172.61     59.01 o 
  -3   4   5     1681.98     1728.41     58.75 o 
  -1   4   5      762.29      790.85     21.25 o 
   1   4   5     1842.50     2047.47     45.62 o 
   3   4   5      774.72      701.74     20.58 o 
  -4   5   5     1934.84     1836.35     62.74 o 
  -2   5   5     2472.46     2322.67     69.95 o 
   0   5   5      619.16      684.98     16.36 o 
   2   5   5      914.16      927.81     23.04 o 
   4   5   5      108.68      102.89      5.74 o 
  -5   6   5      200.77      186.13     10.77 o 
  -3   6   5      891.71      830.62     27.29 o 
  -1   6   5      326.57      312.71      9.85 o 
   1   6   5      269.80      270.29      8.31 o 
   3   6   5      262.47      269.92      8.62 o 
   5   6   5      168.91      170.33      9.56 o 
  -6   7   5      424.92      411.25     37.10 o 
  -4   7   5       90.93       81.13      7.57 o 
  -2   7   5      895.89      861.20     25.82 o 
   0   7   5      144.31      136.91      5.24 o 
   2   7   5      701.74      678.07     17.85 o 
   4   7   5       64.41       65.27      4.63 o 
   6   7   5      663.94      657.86     27.52 o 
  -7   8   5      153.38      181.06     14.83 o 
  -5   8   5      176.86      181.36     11.62 o 
  -3   8   5      349.18      342.83     14.20 o 
  -1   8   5      565.72      545.46     16.32 o 
   1   8   5      623.63      665.04     20.90 o 
   3   8   5      275.79      279.26     11.02 o 
   5   8   5      200.44      212.15      9.89 o 
   7   8   5      162.15      175.40     10.81 o 
  -8   9   5       34.21       32.49      9.66 o 
  -6   9   5       74.19       78.62     18.99 o 
  -4   9   5       56.05       66.41      8.14 o 
  -2   9   5      850.29      835.23     28.45 o 
   0   9   5      232.89      217.07      9.93 o 
   2   9   5       35.41       34.87      5.17 o 
   4   9   5       11.82        7.81      4.52 o 
   6   9   5      102.24      111.45      9.16 o 
   8   9   5       10.51       16.73      6.58 o 
  -9  10   5       24.57       32.80     10.39 o 
  -7  10   5      110.41      108.82     10.82 o 
  -5  10   5      171.98      166.16     12.22 o 
  -3  10   5       27.03       34.84      6.41 o 
  -1  10   5       52.52       59.35      6.17 o 
   1  10   5       18.61       12.63      5.40 o 
   3  10   5        0.49        5.03      4.49 o 
   5  10   5       41.68       42.32      6.08 o 
   7  10   5       25.17       22.51      7.00 o 
   9  10   5       20.89       19.62      9.89 o 
  -8  11   5       33.47       53.16      9.98 o 
  -6  11   5       61.76       56.71     10.73 o 
  -4  11   5       49.80       49.31      8.03 o 
  -2  11   5       26.75       22.96      6.12 o 
   0  11   5        3.15        5.02      4.85 o 
   2  11   5        2.01        0.00      4.60 o 
   4  11   5       12.05       13.90      8.35 o 
   6  11   5        2.26        6.54      7.40 o 
   8  11   5       73.57       82.87     11.15 o 
  -5  12   5      104.86       91.73     12.60 o 
  -3  12   5       39.91       37.34      8.34 o 
  -1  12   5      138.73      142.32      9.59 o 
   1  12   5       55.17       69.71      7.28 o 
   3  12   5        5.78        0.00      5.76 o 
   5  12   5        3.02        5.82      5.97 o 
  -4  13   5       99.31       96.88     12.22 o 
  -2  13   5       34.78       36.28      8.25 o 
   0  13   5        3.48        0.00      5.86 o 
   2  13   5       11.65       14.06      5.97 o 
   4  13   5        7.48        0.00      6.47 o 
   1   1   6      659.49      640.26     16.15 o 
   0   2   6      300.00      339.95     10.18 o 
   2   2   6      945.55     1017.04     24.91 o 
  -1   3   6     1674.42     1639.03     45.42 o 
   1   3   6     2004.61     2297.30     58.00 o 
   3   3   6      350.95      368.42     11.99 o 
  -2   4   6      182.77      185.31      6.67 o 
   0   4   6     1170.58     1195.04     31.30 o 
   2   4   6     1156.82     1121.28     29.19 o 
   4   4   6       71.22       74.34      5.31 o 
  -3   5   6      879.31      846.16     35.94 o 
  -1   5   6      859.30      881.95     23.89 o 
   1   5   6        1.42        0.00      2.72 o 
   3   5   6      213.70      229.32      8.12 o 
   5   5   6     1000.52     1018.31     37.02 o 
  -4   6   6      379.80      379.88     16.51 o 
  -2   6   6      221.95      191.56      9.29 o 
   0   6   6      173.75      166.96      5.73 o 
   2   6   6       67.00       65.49      4.18 o 
   4   6   6      158.42      160.36      7.01 o 
   6   6   6      317.31      310.05     15.23 o 
  -5   7   6      567.04      561.26     27.15 o 
  -3   7   6       33.10       42.55      5.04 o 
  -1   7   6     1024.55      911.64     25.07 o 
   1   7   6      199.48      206.69      7.32 o 
   3   7   6       99.38      103.72      6.17 o 
   5   7   6      119.16      123.50      8.29 o 
   7   7   6      176.26      171.36     14.06 o 
  -6   8   6      114.69      138.43     11.41 o 
  -4   8   6     1480.50     1383.33     49.02 o 
  -2   8   6      852.56      784.92     24.41 o 
   0   8   6       18.12       19.32      3.92 o 
   2   8   6       49.78       59.75      4.67 o 
   4   8   6      215.44      202.41      8.78 o 
   6   8   6       32.41       39.56      7.01 o 
   8   8   6        9.19        8.01      5.72 o 
  -7   9   6       29.07       31.03      9.51 o 
  -5   9   6      170.11      176.94     12.43 o 
  -3   9   6      436.64      415.39     19.52 o 
  -1   9   6       30.81       28.68      5.92 o 
   1   9   6      194.53      196.82     11.82 o 
   3   9   6        0.17        3.93      4.30 o 
   5   9   6       35.56       27.85      9.33 o 
   7   9   6       55.07       57.78      7.80 o 
   9   9   6       12.07       10.48      9.21 o 
  -8  10   6       18.02       15.68      9.19 o 
  -6  10   6       25.02       28.96      8.07 o 
  -4  10   6       53.66       45.81      8.01 o 
  -2  10   6       58.61       48.23      6.72 o 
   0  10   6       15.12        7.44      4.71 o 
   2  10   6       62.40       53.76      6.17 o 
   4  10   6        2.73        8.70      5.50 o 
   6  10   6       20.44       20.13      7.64 o 
   8  10   6        2.96       10.89      9.21 o 
  -7  11   6       27.32       35.40     10.40 o 
  -5  11   6       21.14       35.25      8.31 o 
  -3  11   6       31.55       33.44      8.74 o 
  -1  11   6       47.50       37.86      6.75 o 
   1  11   6      143.56      133.42     15.45 o 
   3  11   6       48.73       43.94      8.20 o 
   5  11   6       24.76       13.28      9.86 o 
   7  11   6       20.84        3.07      8.49 o 
  -6  12   6       28.05       55.95     11.45 o 
  -4  12   6        8.14        0.00      6.65 o 
  -2  12   6        3.31        7.19      5.80 o 
   0  12   6       24.90       30.23      6.96 o 
   2  12   6        7.90       10.09      6.08 o 
   4  12   6        4.17        3.46      6.89 o 
   6  12   6       18.22       33.65     10.87 o 
  -3  13   6        8.15        3.63     10.56 o 
  -1  13   6        6.34        6.46      6.43 o 
   1  13   6       98.31      108.27     11.04 o 
   3  13   6       11.44       32.96      8.82 o 
   0   1   7      491.29      500.16     13.99 o 
  -1   2   7     3990.36     4171.86     97.63 o 
   1   2   7      155.33      171.86      6.45 o 
  -2   3   7      924.88      907.68     24.18 o 
   0   3   7      564.11      589.74     16.57 o 
   2   3   7      811.11      828.45     22.33 o 
  -3   4   7       94.11       91.43      5.97 o 
  -1   4   7      231.28      243.71      8.48 o 
   1   4   7       93.56       82.14      3.88 o 
   3   4   7       83.24       90.66      7.06 o 
  -4   5   7      323.27      324.12     17.60 o 
  -2   5   7      165.78      165.41      7.76 o 
   0   5   7      273.28      253.92      9.22 o 
   2   5   7      108.30      116.60      5.56 o 
   4   5   7       72.64       81.91      5.67 o 
  -5   6   7      726.71      743.14     28.79 o 
  -3   6   7      370.04      358.86     15.72 o 
  -1   6   7       14.91       17.91      3.69 o 
   1   6   7        7.27        4.50      2.62 o 
   3   6   7       55.80       53.35      4.41 o 
   5   6   7       13.14       15.13      4.95 o 
  -6   7   7      343.17      334.40     16.49 o 
  -4   7   7     3135.17     3002.76    144.11 o 
  -2   7   7       40.55       51.81      5.30 o 
   0   7   7      121.80      117.56      5.80 o 
   2   7   7        8.99       10.33      3.27 o 
   4   7   7       93.17       93.53      6.68 o 
   6   7   7       29.63       35.81      6.21 o 
  -7   8   7       13.50       28.53      7.61 o 
  -5   8   7      330.32      329.55     18.69 o 
  -3   8   7     1089.08      974.40     50.18 o 
  -1   8   7        8.19        3.65      4.30 o 
   1   8   7        2.14        0.15      4.07 o 
   3   8   7       81.01       78.73      6.21 o 
   5   8   7      424.59      405.40     31.03 o 
   7   8   7      115.07      134.07     10.41 o 
  -8   9   7        3.92        0.00      6.54 o 
  -6   9   7       81.63       73.45     10.84 o 
  -4   9   7      878.40      855.06     55.24 o 
  -2   9   7       34.97       27.24      6.18 o 
   0   9   7       10.23       23.01      5.65 o 
   2   9   7       80.11       72.71      7.27 o 
   4   9   7       54.76       53.16      7.82 o 
   6   9   7       75.23       73.52      9.44 o 
   8   9   7        6.69        7.36      9.25 o 
  -7  10   7       36.51       51.64      9.58 o 
  -5  10   7       51.02       57.62      8.88 o 
  -3  10   7       37.21       36.01      6.84 o 
  -1  10   7       18.04       17.23      6.01 o 
   1  10   7      115.05       99.36      8.57 o 
   3  10   7       32.51       30.98      7.42 o 
   5  10   7       30.91       19.14      8.73 o 
   7  10   7        9.85        3.89      7.33 o 
  -6  11   7        3.38        1.87      7.30 o 
  -4  11   7        9.64        9.02      6.96 o 
  -2  11   7       11.52       12.01      6.40 o 
   0  11   7       20.80       22.97      6.40 o 
   2  11   7       32.16       31.91      6.67 o 
   4  11   7        6.45       10.11      7.10 o 
   6  11   7       19.48       24.52     10.76 o 
  -5  12   7       86.03      117.61     21.20 o 
  -3  12   7       24.47       32.90      7.54 o 
  -1  12   7        2.50        0.00      5.69 o 
   1  12   7       44.72       37.15      7.14 o 
   3  12   7        7.20       11.50     13.56 o 
   5  12   7        3.59       15.46     10.02 o 
  -2  13   7        5.09        7.18      6.58 o 
   0  13   7       33.44       28.79      9.83 o 
   2  13   7       38.82       47.03      9.83 o 
   0   0   8      404.78      367.61     19.88 o 
   1   1   8      479.33      463.92     12.47 o 
   0   2   8      456.16      454.77     12.37 o 
   2   2   8      741.02      804.23     22.01 o 
  -1   3   8     1218.91     1283.72     33.55 o 
   1   3   8      458.86      476.07     15.20 o 
   3   3   8      197.83      212.66      8.42 o 
  -2   4   8      618.60      612.37     17.32 o 
   0   4   8       31.14       33.54      3.74 o 
   2   4   8      123.33      120.05      5.95 o 
   4   4   8      223.30      212.41     11.55 o 
  -3   5   8       87.41       87.28      7.84 o 
  -1   5   8       32.24       33.59      3.68 o 
   1   5   8      105.69      107.80      8.42 o 
   3   5   8      318.43      310.55     11.38 o 
   5   5   8      198.68      204.86     10.58 o 
  -4   6   8      436.67      413.51     18.24 o 
  -2   6   8      443.13      413.27     14.51 o 
   0   6   8      127.55      134.49      6.72 o 
   2   6   8       85.74       95.71      5.87 o 
   4   6   8        4.83       12.10      4.92 o 
   6   6   8      264.70      265.59     12.90 o 
  -5   7   8      601.84      532.79     25.74 o 
  -3   7   8     3521.40     3349.10    100.54 o 
  -1   7   8       85.01       83.77      5.87 o 
   1   7   8      103.89      106.51      6.47 o 
   3   7   8       90.75      101.13      6.90 o 
   5   7   8       45.54       51.06      6.61 o 
   7   7   8      101.98       91.65     11.36 o 
  -6   8   8       83.59      102.75     10.02 o 
  -4   8   8      181.07      176.48     11.83 o 
  -2   8   8      208.44      207.21      9.88 o 
   0   8   8      116.40      116.43      6.88 o 
   2   8   8       24.66       18.39      4.76 o 
   4   8   8      268.16      259.28     15.12 o 
   6   8   8       50.23       50.16      7.20 o 
   8   8   8       69.72       75.72     10.44 o 
  -7   9   8        1.48        1.65      8.43 o 
  -5   9   8      169.20      186.57     13.37 o 
  -3   9   8       97.95       93.41      8.61 o 
  -1   9   8       90.69       93.89      9.32 o 
   1   9   8       78.74       69.01      7.55 o 
   3   9   8       43.88       39.12      7.28 o 
   5   9   8       77.11       84.23     11.31 o 
   7   9   8       50.77       26.55      7.85 o 
   9   9   8        1.66       23.69      9.86 o 
  -8  10   8        5.33        3.61      8.20 o 
  -6  10   8       26.33       29.54      8.18 o 
  -4  10   8      126.26      109.90     10.89 o 
  -2  10   8       21.04       32.09      6.90 o 
   0  10   8        8.67       14.75      6.58 o 
   2  10   8       30.25       29.87      7.61 o 
   4  10   8        5.87       14.84      8.53 o 
   6  10   8       17.92        5.11     10.68 o 
   8  10   8       20.85        8.35     10.76 o 
  -5  11   8       39.54       44.82      8.93 o 
  -3  11   8        9.09        0.00      7.22 o 
  -1  11   8        6.72        9.21      6.12 o 
   1  11   8      157.50      156.89     12.24 o 
   3  11   8        1.46        0.70      6.25 o 
   5  11   8        3.68        9.68      8.90 o 
  -4  12   8       19.99       20.66      8.56 o 
  -2  12   8       17.52       15.94      6.90 o 
   0  12   8       21.82       20.58      9.79 o 
   2  12   8       18.36       21.62      9.23 o 
   4  12   8        1.94       10.54      7.83 o 
   0   1   9       29.15       33.28      3.03 o 
  -1   2   9       77.23       81.85      6.16 o 
   1   2   9      128.09      125.33      5.28 o 
  -2   3   9       51.55       50.11      4.59 o 
   0   3   9      608.20      581.68     16.92 o 
   2   3   9      103.12      112.53      6.07 o 
  -3   4   9       24.85       30.90      5.91 o 
  -1   4   9       43.75       52.37      4.09 o 
   1   4   9     1240.69     1247.00     35.97 o 
   3   4   9      108.81      115.82      7.07 o 
  -4   5   9      354.63      366.70     14.87 o 
  -2   5   9      114.57       98.24      6.28 o 
   0   5   9       76.31       70.26      5.29 o 
   2   5   9       71.23       61.46      6.83 o 
   4   5   9      280.89      292.55     12.77 o 
  -5   6   9      153.13      125.75     10.58 o 
  -3   6   9      411.34      390.57     15.71 o 
  -1   6   9       96.99       81.20      5.87 o 
   1   6   9       25.64       33.67      5.63 o 
   3   6   9      103.63       90.67      9.05 o 
   5   6   9      169.52      180.42     10.38 o 
  -6   7   9       42.29       48.89     10.00 o 
  -4   7   9      604.77      621.89     30.01 o 
  -2   7   9       20.45       23.93      5.00 o 
   0   7   9      157.89      157.64      7.97 o 
   2   7   9        4.55       10.30      4.87 o 
   4   7   9       71.77       71.30      7.24 o 
   6   7   9      167.00      214.94     12.21 o 
  -7   8   9       99.08       93.89      9.31 o 
  -5   8   9      159.26      130.26      9.85 o 
  -3   8   9      180.73      178.78     10.98 o 
  -1   8   9      421.42      409.09     13.82 o 
   1   8   9      118.75      109.47     10.12 o 
   3   8   9       28.69       26.86      8.96 o 
   5   8   9       40.15       36.59      6.60 o 
   7   8   9       95.57      108.01      9.92 o 
  -8   9   9        7.85       13.21      7.98 o 
  -6   9   9      141.11      138.42     12.38 o 
  -4   9   9      328.94      277.69     15.69 o 
  -2   9   9      155.84      154.14     12.19 o 
   0   9   9        8.85        8.34      5.57 o 
   2   9   9      178.49      141.91     11.87 o 
   4   9   9       11.34        8.49      9.72 o 
   6   9   9        7.14        9.23      8.78 o 
   8   9   9       11.66       24.51      8.42 o 
  -7  10   9        0.09        7.57      8.13 o 
  -5  10   9      168.36      170.70     26.06 o 
  -3  10   9      124.52      133.70     10.65 o 
  -1  10   9       22.96       28.75      6.68 o 
   1  10   9       16.32        4.97      5.79 o 
   3  10   9       13.52        0.00      6.52 o 
   5  10   9        4.07        6.65      8.97 o 
   7  10   9       43.65       57.65     12.73 o 
  -4  11   9       84.60       92.12     10.99 o 
  -2  11   9        4.76        0.00      5.83 o 
   0  11   9       29.89       22.04      9.23 o 
   2  11   9        0.61        0.00      6.65 o 
   4  11   9       12.69       16.31      9.24 o 
  -3  12   9       36.90       30.04      8.66 o 
  -1  12   9        4.21        0.00      8.19 o 
   1  12   9       18.82       18.44      8.23 o 
   3  12   9        2.34       12.20      7.94 o 
   1   1  10       62.89       72.58      5.27 o 
   0   2  10       21.25       22.30      3.08 o 
   2   2  10       52.17       50.98      4.46 o 
  -1   3  10       65.43       66.10      4.25 o 
   1   3  10      421.07      427.39     13.50 o 
   3   3  10     1419.67     1336.09     41.85 o 
  -2   4  10      335.36      324.95     10.85 o 
   0   4  10      194.12      162.82      8.06 o 
   2   4  10      187.73      193.29      9.05 o 
   4   4  10      430.61      409.36     16.09 o 
  -3   5  10      768.10      755.67     25.96 o 
  -1   5  10       90.64      106.98      6.63 o 
   1   5  10      467.83      481.20     16.38 o 
   3   5  10       66.42       65.81      9.83 o 
   5   5  10       80.19       97.25      7.99 o 
  -4   6  10        7.99       21.80      5.47 o 
  -2   6  10      205.98      207.61      9.20 o 
   0   6  10       50.19       59.06      7.25 o 
   2   6  10       36.27       31.80      5.68 o 
   4   6  10       11.63        1.59      4.58 o 
   6   6  10      262.89      254.42     12.97 o 
  -5   7  10      129.33      154.63     10.54 o 
  -3   7  10       59.83       60.47      7.00 o 
  -1   7  10      262.05      270.59     10.63 o 
   1   7  10      254.54      233.50     10.48 o 
   3   7  10      204.51      172.30     12.24 o 
   5   7  10      224.60      248.64     12.72 o 
   7   7  10      137.12      160.35     12.65 o 
  -6   8  10       50.35       45.42      9.61 o 
  -4   8  10       59.61       60.05      7.45 o 
  -2   8  10      219.39      229.48     19.34 o 
   0   8  10      257.13      240.19     10.10 o 
   2   8  10      117.76      119.32     10.31 o 
   4   8  10       26.46       23.93      7.33 o 
   6   8  10       93.57      125.16     10.33 o 
   8   8  10        6.94        3.43      6.98 o 
  -7   9  10        6.11       11.28      8.02 o 
  -5   9  10       73.64       63.37      9.45 o 
  -3   9  10      219.31      210.49     19.96 o 
  -1   9  10      213.97      187.41     11.72 o 
   1   9  10      118.09      114.72      9.40 o 
   3   9  10        0.97       11.74      8.29 o 
   5   9  10       17.89        0.00     11.47 o 
   7   9  10       73.02       75.22     12.34 o 
  -6  10  10       17.73       18.52      9.86 o 
  -4  10  10       37.66       16.37      8.20 o 
  -2  10  10       64.35       70.22      8.56 o 
   0  10  10       17.59       11.02      6.30 o 
   2  10  10        4.94        6.89      6.78 o 
   4  10  10        6.15       15.88      9.36 o 
   6  10  10       55.13       99.45     13.79 o 
  -3  11  10       45.84       35.64      8.64 o 
  -1  11  10        5.28       14.43      6.62 o 
   1  11  10        9.10       11.40      7.22 o 
   3  11  10        0.16        4.04      8.13 o 
   0  12  10       14.71       14.75      8.07 o 
   0   1  11       13.69       15.88      4.27 o 
  -1   2  11       14.86       15.25      3.34 o 
   1   2  11       81.77       92.19      5.84 o 
  -2   3  11      662.03      680.70     19.83 o 
   0   3  11      130.61      128.35      6.97 o 
   2   3  11      206.20      196.10      8.35 o 
  -3   4  11      634.92      627.70     56.74 o 
  -1   4  11      324.39      318.28     10.33 o 
   1   4  11       57.75       59.13      5.66 o 
   3   4  11       79.12       68.73      7.66 o 
  -4   5  11       30.20       27.59      5.72 o 
  -2   5  11      252.68      281.86     10.73 o 
   0   5  11      359.66      319.00     12.42 o 
   2   5  11       14.17        9.41      5.44 o 
   4   5  11      176.59      172.51     10.65 o 
  -5   6  11        8.65       12.82      5.54 o 
  -3   6  11       21.12       18.18      5.97 o 
  -1   6  11       87.91       80.10      9.14 o 
   1   6  11      196.39      194.86      9.83 o 
   3   6  11       65.41       49.49      7.74 o 
   5   6  11       39.19       32.79      6.35 o 
  -6   7  11        2.13        0.00      7.27 o 
  -4   7  11      108.31      113.69      8.52 o 
  -2   7  11        0.27        0.90      4.58 o 
   0   7  11      273.11      267.27     13.18 o 
   2   7  11       59.26       48.19      7.50 o 
   4   7  11       86.22       83.28     10.29 o 
   6   7  11       61.16       59.99      7.95 o 
  -7   8  11        0.26        1.65      7.08 o 
  -5   8  11        1.60        0.00      5.25 o 
  -3   8  11       15.31       21.11      7.50 o 
  -1   8  11      210.59      231.98     10.29 o 
   1   8  11      290.26      282.00     13.53 o 
   3   8  11       58.53       38.53      8.20 o 
   5   8  11       16.09       18.13     10.45 o 
   7   8  11       99.95      140.55     11.37 o 
  -6   9  11       17.54       25.73      7.40 o 
  -4   9  11       21.95       29.71      8.16 o 
  -2   9  11       40.60       58.82      7.97 o 
   0   9  11      110.62      138.95     12.39 o 
   2   9  11       25.80       44.60      9.88 o 
   4   9  11       68.15       64.71     11.51 o 
   6   9  11      110.27      135.71     15.63 o 
  -5  10  11       52.79       58.67     10.19 o 
  -3  10  11        0.31        0.00      8.02 o 
  -1  10  11       81.88       94.81      9.47 o 
   1  10  11      108.38      116.84     11.41 o 
   3  10  11        2.90        2.10      8.45 o 
   5  10  11       49.20       42.83     11.64 o 
  -2  11  11       24.06       41.27      8.21 o 
   0  11  11       30.30       28.32      8.54 o 
   2  11  11        2.88        0.63      8.84 o 
   0   0  12      266.84      231.67     42.77 o 
   1   1  12      219.40      215.74     16.60 o 
   0   2  12        9.84        9.41      5.60 o 
   2   2  12      427.72      407.62     14.68 o 
  -1   3  12      694.92      667.19     18.36 o 
   1   3  12      504.96      504.57     16.25 o 
   3   3  12      386.87      404.57     21.07 o 
  -2   4  12      197.50      194.91     12.69 o 
   0   4  12       11.18        6.42      4.27 o 
   2   4  12       75.06       82.93      6.68 o 
   4   4  12       31.17       27.81      6.81 o 
  -3   5  12        7.02        1.13      4.83 o 
  -1   5  12      291.35      284.25     12.60 o 
   1   5  12       72.46       82.75      6.84 o 
   3   5  12      272.72      282.23     15.05 o 
   5   5  12       59.87       50.81      6.95 o 
  -4   6  12       13.69        4.76      5.50 o 
  -2   6  12      104.70      121.08      7.62 o 
   0   6  12       26.69       25.80      5.40 o 
   2   6  12      132.30      132.89      9.57 o 
   4   6  12       10.91       12.68      7.18 o 
   6   6  12        2.08        9.40      5.99 o 
  -5   7  12        0.84        0.00      5.37 o 
  -3   7  12       11.78        8.85      5.28 o 
  -1   7  12       32.13       26.02      5.57 o 
   1   7  12       97.49       96.27      7.71 o 
   3   7  12       28.06       28.65     11.10 o 
   5   7  12       40.70       45.07      8.69 o 
   7   7  12       25.00       30.46      7.67 o 
  -6   8  12        5.30       11.53      6.20 o 
  -4   8  12        5.53        0.00      5.33 o 
  -2   8  12        3.24        5.57      5.14 o 
   0   8  12       46.37       41.49      8.24 o 
   2   8  12       32.74       27.63      7.64 o 
   4   8  12       37.63       41.23      8.65 o 
   6   8  12       33.59       31.61      9.86 o 
  -5   9  12        0.75        1.31      6.53 o 
  -3   9  12        3.21        0.00      6.92 o 
  -1   9  12       59.49       41.01      7.49 o 
   1   9  12      141.22      168.39     15.64 o 
   3   9  12      109.67      127.63     16.49 o 
   5   9  12      114.49      108.62     14.13 o 
  -2  10  12        5.25       12.35      7.00 o 
   0  10  12      106.70      106.28     11.65 o 
   2  10  12       73.22       63.21     11.87 o 
   0   1  13      604.02      566.67     17.87 o 
  -1   2  13      120.87      124.73      7.41 o 
   1   2  13      496.56      481.04     16.96 o 
  -2   3  13        8.81       14.98      4.90 o 
   0   3  13      244.55      238.80      9.81 o 
   2   3  13       78.79       84.96      6.98 o 
  -3   4  13       64.24       78.12     15.76 o 
  -1   4  13       57.35       46.89      6.51 o 
   1   4  13       22.82       14.03      4.67 o 
   3   4  13       64.58       91.56     10.42 o 
  -4   5  13       58.68       54.99      9.78 o 
  -2   5  13       20.23       16.22      5.77 o 
   0   5  13       81.66       80.30      7.12 o 
   2   5  13       30.61       35.02     11.71 o 
   4   5  13       71.97       71.24     11.88 o 
  -5   6  13       60.44       78.04      8.50 o 
  -3   6  13        6.46       12.99      6.71 o 
  -1   6  13       47.64       43.00      6.18 o 
   1   6  13        6.79        1.12      5.02 o 
   3   6  13        3.90        5.71      6.47 o 
   5   6  13       81.81      100.76     15.04 o 
  -6   7  13        5.76        0.00      6.49 o 
  -4   7  13        6.24        9.24      5.47 o 
  -2   7  13       42.84       35.45      7.82 o 
   0   7  13       17.51       12.29      5.39 o 
   2   7  13        2.12        0.00      6.14 o 
   4   7  13       27.80       27.02      7.96 o 
   6   7  13       10.90       14.40      9.89 o 
  -5   8  13        3.67       11.65      6.03 o 
  -3   8  13        4.19       10.74      6.64 o 
  -1   8  13       24.12       29.01      6.35 o 
   1   8  13       35.88       47.76      8.46 o 
   3   8  13       46.84       60.08     11.72 o 
   5   8  13       24.22       34.90      9.02 o 
  -4   9  13        4.86        2.26      6.61 o 
  -2   9  13       23.28       25.59      7.06 o 
   0   9  13       17.77       17.40     13.42 o 
   2   9  13       94.03       95.86     12.93 o 
   4   9  13      117.91      118.95     14.74 o 
   1   1  14      657.09      660.65     18.81 o 
   0   2  14      385.79      362.36     12.98 o 
   2   2  14        4.03        4.54      4.18 o 
  -1   3  14        7.87        4.83      4.54 o 
   1   3  14       43.75       35.63      5.81 o 
   3   3  14       63.25       66.13     15.27 o 
  -2   4  14       18.69        9.76      6.78 o 
   0   4  14       43.42       44.83      6.46 o 
   2   4  14       18.45       28.24      7.01 o 
   4   4  14       82.40       61.74     11.65 o 
  -3   5  14       45.35       42.21      9.17 o 
  -1   5  14       88.16       92.18      8.53 o 
   1   5  14        4.46        6.73      7.32 o 
   3   5  14        7.20        0.85      6.99 o 
   5   5  14        4.45        0.00      8.18 o 
  -4   6  14       25.40       24.56      7.89 o 
  -2   6  14       25.05       16.86      6.22 o 
   0   6  14       27.37       24.49      7.79 o 
   2   6  14        0.42        3.67      6.75 o 
   4   6  14       37.67       42.10     10.05 o 
   6   6  14       53.27       77.15     13.81 o 
  -5   7  14       15.42       14.08     13.96 o 
  -3   7  14        6.68        5.09      6.90 o 
  -1   7  14       13.33        8.19      5.50 o 
   1   7  14       19.11       13.09      7.29 o 
   3   7  14        8.92       10.46      8.49 o 
   5   7  14        3.07       16.70      8.15 o 
  -4   8  14       21.68       17.58      8.33 o 
  -2   8  14       11.54       11.28      7.23 o 
   0   8  14        6.72        0.00      6.80 o 
   2   8  14       34.75       33.67      8.52 o 
   4   8  14       10.02       13.70      7.99 o 
  -1   9  14       32.77       39.09     10.82 o 
   1   9  14       16.81       28.80     10.42 o 
   0   1  15      749.59      765.67     23.07 o 
  -1   2  15       35.41       39.80      5.53 o 
   1   2  15      115.69      125.19      7.43 o 
  -2   3  15        0.61        0.00      4.65 o 
   0   3  15       69.89       72.74      7.27 o 
   2   3  15       19.47       22.29      5.97 o 
  -3   4  15       67.36       67.96      8.96 o 
  -1   4  15       32.44       29.99      6.94 o 
   1   4  15       19.11       21.67      6.00 o 
   3   4  15        0.22        0.00      6.94 o 
  -4   5  15       62.68       73.83      9.85 o 
  -2   5  15      134.96      150.38     11.17 o 
   0   5  15       17.65       26.21      6.49 o 
   2   5  15        1.44        0.02      6.00 o 
   4   5  15       10.01       11.89      8.53 o 
  -5   6  15        1.30        0.00      7.46 o 
  -3   6  15        4.68        6.83      7.23 o 
  -1   6  15        8.47       11.49      6.30 o 
   1   6  15       29.36       32.63      8.02 o 
   3   6  15        1.19        0.00      7.77 o 
   5   6  15       17.07       18.09      9.95 o 
  -2   7  15       11.34       11.07      7.40 o 
   0   7  15        1.62       13.55      7.01 o 
   2   7  15        1.61        0.00      8.32 o 
   0   0  16      498.19      475.21     30.70 o 
   1   1  16      121.38      124.58     10.16 o 
   0   2  16       29.15       34.20      5.23 o 
   2   2  16       32.21       42.44      6.51 o 
  -1   3  16       39.97       41.09      7.02 o 
   1   3  16       68.17       70.13      8.21 o 
   3   3  16        0.66        6.04      6.71 o 
  -2   4  16       15.22       29.75      7.02 o 
   0   4  16        5.95       18.68      6.37 o 
   2   4  16        1.71        6.43      6.47 o 
   4   4  16       37.33       52.63      8.88 o 
  -3   5  16       10.51        3.63      7.12 o 
  -1   5  16       18.17       27.20      7.60 o 
   1   5  16       17.17       12.13      7.16 o 
   3   5  16       40.64       50.26     10.69 o 
  -2   6  16       32.73       55.28      8.54 o 
   0   6  16        0.34        1.84      6.95 o 
   2   6  16       14.66       19.61      9.28 o 
   0   1  17        3.99        0.00      4.17 o 
  -1   2  17       96.78       98.60      8.59 o 
   1   2  17       32.89       32.79      5.88 o 
  -2   3  17       79.03       97.16     16.87 o 
   0   3  17       26.14       16.72      6.75 o 
   2   3  17       13.49       16.47      7.14 o 
  -1   4  17      111.44      127.88     11.04 o 
   1   4  17        8.31       16.05      7.12 o 
                                                 
